# Supplementary material for: Proton Reduction Catalyst-Grafted Covalent Organic Frameworks for Visible-Light-Driven Acceptorless Dehydrogenation of Cyclic Amines
Source: Materials (Basel). 2026 Jun 17;19(12):2602. doi: 10.3390/ma19122602 (PMC13304192; doi:10.3390/ma19122602)
Supplement: Supplementary file 1 [file materials-19-02602-s001.zip]

Archive with 1 entries (1 files):
- materials-4341290-supplementary.pdf
